# Supplementary material for: Assessment of the drugability of initial malaria infection through miniaturized sporozoite assays and high-throughput screening
Source: Commun Biol. 2023 Feb 23;6:216. doi: 10.1038/s42003-023-04599-3 (PMC9950425; doi:10.1038/s42003-023-04599-3)
Supplement: Supplementary file 4 — Supplementary Data 1 [file 42003_2023_4599_MOESM4_ESM.xlsx]

## Sheet: Fig. 1
Panel C
	Days post infection	Luminescence
	6	15	14	18	83	67	12
	8	10	2248	4062	873	109	37
	9	113	9002	26772	3651	125	1064
	12	7338	42986	32436	63074	37999	21723
	14	39330	79930	33103	3138	25111
Panel D
	Sporozoites														Asexual blood stages
	Number of parasites
	10000	5000	2500	1250	625	312.5	156.25	78.125	39.0625	19.5312	9.76562			10000	5000	2500	1250	625	312.5	156.25	78.125	39.0625	19.5312	9.76562
Luminescence	33637	18789	8790	4791	2671	1540	653	344	214	84	57		Luminescence	2.34301	1.87961	1.54739	1.84965	3.57494	4.26663	3.45192	3.46329	2.02567	2.03723	2.91089
	34705	17332	8254	4674	2576	1337	546	291	207	74	50			5.4381	3.46348	2.51727	5.22593	4.00012	5.04435	3.55191	3.79069	3.6948	4.0571	4.68584
	35075	17426	8984	4609	2486	1350	583	281	183	113	27			2.33773	2.51059	3.701	4.12782	3.97456	3.65007	2.05084	2.90143	2.68824	3.38803	3.92149
	33814	18074	8790	4803	2339	1288	962	351	265	56	38			3.07977	3.87527	3.9818	1.58963	1.54279	1.75961	2.59853	3.39595	1.55985	1.73407	2.40144
		18651	8057	4878	2687	1386	889	437	207	140				1.53195	3.91929	2.03633	2.13004	4.45001	4.36738	3.12826	3.7675	4.07602	3.00704	1.83937
		16948	8919	4543	2600	1272	745	279	201	60				3.29128	3.9279	4.1257	2.67203	4.39903	2.65179	4.60435	5.42673	5.28713	4.15926	2.86565
		18882	9008	4848	2594	1481	839	396	180	79				3.94689	3.80096	1.74571	2.07492	1.58279	2.95118	4.02167	2.88786	2.99446	1.83039	3.7268
		19185	8794	5202	2599	1329	673	394	320	52				1.57968		1.7442	1.89565	3.53142	3.06046	4.23003	3.90534	2.13343	2.96012
			7893	4673	2306	1432	559	297	157					3.88873		3.44959	4.45935	3.21205	4.23525	2.75465	3.54038	4.02124	2.6692
			8254	4950	2446	1279	605	316	185					5.93386		5.95996	5.67386	3.63118	4.69368	5.55325	3.95988	3.92402	5.33508
			8093	4873	2059	1337	604	307	241					3.89197		2.53318	2.84277	3.68791	3.12601	2.77854	4.20794	2.52553	3.47757
			8515	4356	2645	1254	714	274	204
Panel E
	DMSO				gramicidin					Z' values
	0 hr	5 hrs	21 hrs	24 hrs	0 hr	5 hrs	21 hrs	24 hrs		0 hr	5 hrs	21 hrs	24 hrs
Luminescence	3511	4485	3179	3282	3216	3768	426	537		-24.8	-0.399	0.634	0.725
	4580	4543	3157	3583	3890	3403	466	613
	3338	4516	3406	3526	3329	3405	637	586
	3852	4220	3477	3678	3566	3183	369	507
	3313	4616	3615	3688	2778	3609	512	543
	4045	4868	3270	4171	4067	3303	474	457
	4386	4044	3943	3661	4312	3418	501	572
	4175	4810	3414	3900	4485	3562	567	508
	4586	4124	4155	3920	4568	3487	481	575
	4798	4407	3562	3790	4303	3208	441	503
	4148	4655	3709	4105	4632	2811	584	609
	4406	4376	3545	3725	4446	3562	427	561

## Sheet: Fig. 2
Panel B				Panel D				Panel F
	S/B	Z'			S/B	Z'			S/B	Z'
	4.6	0.497			28.87	0.585			24.7202	0.542423
	7.4	0.61			9.27	0.758			73.4031	0.567604
	5.77	0.42			25.65	0.608			44.9828	0.303862
	4.94	0.186			14.81	0.784			5.4	0.614305
	7.6	0.636			22.09	0.677			7.86667	0.179329
	4	0.287							10.8235	0.266846
Panel G				Panel H
	NF54	NF175			HC10-10	HC0-2	HC0-6	HC4-25	HC10-23	HC7-25	HC3-37	HC10-42	UBV	ZHL	MIU	PDC	GID
% infected hepatocytes	0.27	1.29		% infected hepatocytes relative to HC10-10	91.6299	164.758	132.159	81.9383	115.441	99.2647	78.6765	47.7941	31.4961	39.3701	9.44882	88.1818	11.8182
	0.18	1.33			108.37	202.643	159.471	34.3612	93.3824	84.5588	95.5882	38.2353	12.5984	75.5905	12.5984	106.364	-13.6364
	0.1	1.7			91.9118				125	85.2941	69.1176	22.7941	33.0709	26.7717	26.7717	59.0909	-13.6364
	0.25	1.84			119.118				94.8529	77.9412	71.3235	69.8529	28.3465	26.7717	25.1969	73.6364	15.4545
	0.4	1.47			99.2647
	0.35	1.22			89.7059
	0.26	2.84			107.087
	0.14	2.57			92.9134
	0.08	2.38			30
	0.37	1.39			44.5455
	0.22	2.93			219.091
	0.18	2.4			106.364
	0.15
	0.22			Panel I
	0.25				HC10-10	HC10-10	HCO-2	HCO-6	HC10-23	HC7-25	HC3-37	HC10-42
	0.49			IC50	199	587	61	214	621	148	193	244
	0.37
	0.18
	0.08
	0.42
	0.16
	0.21
	0.19
	0.23
	0.29
	0.38
	0.39
	0.21
	0.06
	0.5
	0.154
	0.1
	0.3
	0.32
	0.5
	0.33
	0.18
	0.8
	0.149
	0.08
	0.26
	0.34
	0.3
	0.42
	0.15
	0.61
	0.216
	0.18
	0.28
	0.46
	0.29
	0.32
	0.12
	0.67
	0.33
	0.43
	0.51
	0.32
	0.33
	0.62
	0.28
	0.37
	0.3
	0.36
	0.36
	0.4
	0.28
	0.36

## Sheet: Fig. 3
																activity relative to vehicle control
															0		1
Compound	Class	Name	Spz viability			Spz gliding			Spz traversal			Liver stage			Compound	Class	Name	Spz viability			Spz gliding			Spz traversal			Liver stage
MMV000001	4-aminoquinolines	Amodiaquine	39.7105	59.1211		-3.7	-51.2		0.928359	0.0525486		0	0		MMV000030	antibiotics	Thiostrepton	41.3066	55.885		117.9	79.1		111.526	93.1336		0	12.8227
MMV000025	4-aminoquinolines	Pyronaridine	19.0026	37.7821		-8.5	-33.8		0.36784	-0.36784		2.27023	2.32329		MMV000036	antibiotics	Trans-Mirincamycin	77.4383	111.878		93.4	157.9		102.067	104.87		45.9886	13.6719
MMV659065	4-aminoquinolines	N-desethyl amodiaquine	1.67643	1.30844		-5.8	-21.3		-0.192678	-0.0525486		0	12.784		MMV000007	antibiotics	Azithromycin	86.3263	82.7767		53.9	114.2		93.2738	91.1718		60.5562	0
MMV025709	4-aminoquinolines	New Isoquine	88.8101	102.426		83.4	120.4		103.083	93.519		12.8987	10.1961		MMV000051	antibiotics	Clindamycin	86.9144	106.492		87.2	24.4		111.316	120.459		31.6883	46.2028
MMV000013	4-aminoquinolines	Hydroxychloroquine	120.702	133.145		14.8	-6.6		98.1433	95.2006		49.8712	10.7492		MMV000068	antibiotics	Tetracycline	89.5018	106.707		98.2	141.8		96.6719	101.506		70.7738	38.3373
MMV000017	4-aminoquinolines	Naphthoquine	27.5713	41.2092		17.9	-21.1		-0.0175162	-0.297775		81.0838	32.8633		MMV674143	antibiotics	Cladosporin	87.8697	89.5052		100.1	159.7		115.554	109.073		118.589	58.7198
MMV000022	4-aminoquinolines	Piperaquine	96.2309	87.2547		92.7	89.7		136.048	136.679		92.984	30.1795		MMV000037	antibiotics	Fosmidomycin	94.2315	122.111		83.4	105.2		113.908	107.392		110.633	75.7684
MMV000002	4-aminoquinolines	AQ-13	94.4667	83.8992		128	123.8		89.175	88.6845		61.0985	63.5054		MMV000035	antibiotics	Cis-Mirincamycin	80.681	87.6965		124	100.6		123.086	128.271		90.3543	128.625
MMV000008	4-aminoquinolines	Chloroquine	50.7995	178.88		76.9	136.1					100.598	106.368		MMV000011	antibiotics	Doxycycline	69.0123	114.075		114.9	110.6		111.561	101.226		107.654	160.604
MMV000063	8-aminoquinolines	Sitamaquine	87.4608	86.1115		84	96.5		100.385	92.6782		0	2.72781		MMV390048	PI4K	UCT048	101.649			104.8	146.2		111.631	105.29		1.21232	5.27944
MMV000023	8-aminoquinolines	Primaquine	82.6048	111.543		129.3	94.2		131.284	139.622		1.33038	1.61549		MMV642943	PI4K	UCT943	60.1472	77.5658		-17.9	-26.6		84.9711	91.6973		0	7.60202
MMV000043	8-aminoquinolines	Tafenoquine	22.9593	23.7989		-5.3	-23.4		76.4582	77.5793		4.76484	5.33839		MMV642944	PI4K	UCT944	94.8208	103.694		9.5	32.2		110.72	112.612		1.32793	17.2652
MMV000018	8-aminoquinolines	NPC-1161B	24.2698	42.3676		-6.1	-42.2		79.8914	77.299		5.0548	8.87225		MMV000073	PI4K	KAE-609	94.2483	104.102		39.8	152.6		106.796	107.041		119.753	55.8655
MMV000021	8-aminoquinolines	Pamaquine	57.2429	98.981		103.4	95.7		112.507	121.405		28.5624	4.76193		MMV390482	ATP4	SJ733	89.3826	85.2528		114.8	152.7		109.003	105.85		17.0454	41.2722
MMV000015	amino alcohols	Mefloquine (racemic)	67.9622	94.718		73.5	73.4		62.6204	107.252		7.6888	13.7624		MMV397264	ATP4	21A092	85.1711	89.4644								59.6851	90.2043
MMV002644	amino alcohols	Quinidine	105.574	117.555		96	166.5					29.4479	0		MMV000046	BC1	Atovaquone	66.6433	94.3478		98.1	92.9		114.433	106.621		0	1.39998
MMV000016	amino alcohols	Mefloquine (+ RS)	65.19	81.917		90.7	80		43.9832	55.5789		36.4267	28.0126		MMV034055	BC1	ELQ-300	93.0626	90.7319		60.9	52		131.004	136.819		3.19633	3.47155
MMV000054	amino alcohols	Quinine	85.8223	121.454		112.6	126.6		112.717	116.781		72.2716	39.227		MMV669059	DHODH	DSM421	92.4083	101.649		112.5	135.4		115.519	121.09		4.84093	1.91891
MMV000012	amino alcohols	Halofantrine	82.5544	93.5716		52.6	54		70.9581	70.0473		90.6843	28.6667		MMV018912	DHODH	DSM265	98.9096	102.058		108.9	107.5		116.43	110.299		3.27008	18.7464
MMV000014	amino alcohols	Lumefantrine	49.0521	77.7614		118.1	90.2		121.3	114.959		76.1387	49.2072		MMV674751	CARL	KAF-156	89.3417	93.5123		37.1	142.7		127.36	131.529		1.52557	1.20179
MMV000147	antifolates	P218	113.931	93.5955		119.2	130.3					0.981545	1.60567		MMV643121	EF2	DDD498	87.1746	82.0226		64.5	132.1		96.812	97.4426		0	3.3362
MMV000052	antifolates	Cycloguanil	96.4154	84.3124		99.3	92.5		116.045	116.851		0	5.13629		MMV675052	HMT	BIX-01294	12.0622	9.69061		11	15.6		26.9574	11.0878		4.70577	15.9248
MMV000028	antifolates	Trimethoprim	89.6783	97.0107		119.5	120.1		99.2293	100.385		1.08667	7.9261		MMV884705	NMT	NMT-145	95.7612	90.2004		119.5	93.5		110.019	104.904		1.04127	4.16196
MMV000024	antifolates	Pyrimethamine	83.9825	118.995		122.6	106.5		94.4649	88.159		1.59783	7.76268		MMV000010	other	Dehydroepiandrosterone	86.696	135.032		91.7	98.1		116.746	122.175		60.8965	76.3599
MMV000065	antifolates	Methotrexate	90.4048	106.392		96.4	155.2		100.105	116.956		2.60589	9.92232		MMV000031	other	Cyclohexamide	76.5394	108.068		76.9	94.9		91.2769	105.325		2.68854	15.8322
MMV000050	antifolates	Chlorproguanil	71.8938	90.9565		76.4	39.3		108.127	112.261		3.70731	29.3559		MMV000032	other	Riboflavin	89.9135	120.762		105	78.8		112.787	118.392		111.399	36.8769
MMV000053	antifolates	Proguanil	88.3257	143.331		92.7	153.9		113.172	115.659		48.4944	12.2981		MMV000033	other	N-acetyl-D-penicillamine	105.085	92.1864		81	136.6		115.94	106.096		61.7981	60.7242
MMV000009	antifolates	Dapsone	93.1226	94.9449		95.2	106.6		96.1464	105.99		69.3243	43.859		MMV000034	other	Deferoxamine mesylate salt	88.2249	112.427		109.2	97.1		112.472	113.733		65.6936	53.9936
MMV000005	endoperoxide	Artesunate	87.8385	138.101		73.5	88.4		100.561	86.0221		0	15.3032		MMV000045	other	MK-4815	92.2857	106.433								163.808	164.295
MMV690942	endoperoxide	DeoxyDHA	97.4376	103.162								73.9892	12.813		MMV000058	other	WR194965	65.5036	72.1276		57.8	24.6		46.6106	41.671		49.8411	26.2134
MMV000039	endoperoxide	Artemisone	118.619	110.05		136.3	50.6		129.848	123.437		62.2274	50.1986		MMV000061	other	Methylene blue	47.4308	70.7997		6	1		6.49851	14.556		84.1638	78.6402
MMV000020	endoperoxide	OZ277	69.0376	78.7645								64.0055	71.8477		MMV000062	other	Pentamidine	78.5976	79.1585		99.5	119.9		95.1655	96.1464		4.85021	9.09725
MMV000019	endoperoxide	OZ439	109.983	105.298		91.4	92.9		91.8725	89.7705		85.8477	56.9221		MMV668571	other	Benzylquine	85.0484	88.2786		109.6	158.6		86.0571	85.4966		35.4111	38.6474
MMV000006	endoperoxide	Artemisinin	99.5996	119.305		72.4	123.7		94.8152	109.213		66.4165	79.9978		MMV675867	other	AN13762	108.846	107.864		126.5	110.3		121.09	108.093		2.25884	11.2679
MMV000004	endoperoxide	DHA	100.255	135.581		83.6	122.6		92.0827	88.2641		98.5937	97.6652		MMV688558	pantothenamide	CXP18.6-017	86.3977	105.779		26.8	157.9		97.6528	110.089		51.4169	45.3163
MMV000003	endoperoxide	Artemether	94.2483	111.006		109.2	113.4		95.1305	98.949		95.8562	107.758		MMV000057	phosphatidylcholine synthesis	Bisthiazolium	88.2786									72.994	45.1788
MMV000026	sulfonamides	Sulfadiazine	85.0998	122.04		113.8	125.2		117.832	112.261		61.6188	46.9439		MMV000059	prodrug of DB-75	DB-289	149.53	143.274								53.8799	47.5253
MMV000055	sulfonamides	Sulphadoxine	78.3876	96.8555		116.7	136		120.214	141.619		43.4457	84.908		MMV000060	T. brucei mitochondrial inhibitor	DB-75	99.8501	107.782								108.161	25.0338
MMV000027	sulfonamides	Sulfamethoxazole	84.453	100.127		118	97.3		105.605	118.567		89.0455	47.7577		MMV674253	vacuolar ATPase	AZ412	29.6852	55.2406		83.4	114.8		91.6273	58.5917		0.988087	0

## Sheet: Fig. 5
Panel B
	log [compound] (M)	DDD01249716 interference			DDD01249716 viability			DDD01303477 interference			DDD01303477 viability			'971-6 -interference			'971-6 viability			'566-7 interference			'566-7 viability			'987-9 -interference			'987-9 viability			'869-3 interference			'869-3 viability
	-5				20	7					7	11
	-5.5				17	26					27	11
	-6				28	41					29	32
	-6.5				86	61					43	89
	-7				73	120					86	82
	-7.5				101	114					94	85
	-8				81	124					68	123
	-8.5				110	104					131	70
	-9				107	93					86	114
	-5	97.863	97.863	87.654				52.701	52.701	58.371
	-5.6	96.626	90.988	81.955				71.519	71.013	76.183
	-6.2	95.257	78.178	85.407				76.727	79.714	82.276
	-6.8	96.103	90.041	88.894				81.478	80.283	88.776
	-7.4	92.833	92.651	83.969				83.017	80.305	86.414
	-8	94.319	78.833	84.44				75.783	72.924	79.572
	-5.38091													68.8257	68.664		0.371	-2.559		89.9027	89.0108		17.104	7.499		69.181	69.2979		-3.646	-11.529		95.4872	92.4468		-6.666	-8.901
	-6.0013													93.626	92.1105		21.423	24.595		94.3889	93.8728		39.093	31.24		90.6364	89.1897		2.637	-7.663		95.8501	94.4628		-9.294	-9.566
	-6.42713													93.4428	96.3834		46.885	49.271		98.8561	94.9041		74.643	47.489		94.0319	94.1756		13.299	-1.713		94.8421	94.8447		-2.83	-4.401
	-6.90309													96.4367	98.8836		75.247	70.625		97.8816	92.9216		83.613	72.317		97.9401	93.8143		44.257	16.41		94.6761	92.4743		30.998	15.473
	-7.51145													100.919	98.1371		88.687	74.975		97.4224	93.5598		85.546	82.949		95.5706	96.65		80.442	39.757		95.5921	94.2186		72.377	62.259
	-7.9393													99.7411	99.2148		96.208	80.14		95.8493	96.9381		87.872	79.324		95.4571	92.8502		104.001	54.255		94.302	94.4852		89.382	57.245
	-8.41567													99.4754	93.4815		79.385	84.61		97.9547	90.4472		89.02	75.579		98.7882	89.1183		90.409	63.195		93.6948	83.2569		90.379	67.968
	-8.8962													97.0155	92.2499		98.534	95.362		99.5717	86.8718		99.168	80.593		99.2887	84.916		95.695	71.985		94.1773	82.5938		94.064	65.31
Panel C
	DDD01249716	DDD01303477	CBR-001-573-971-6	CBR-001-634-566-7	CBR-001-669-987-9	CBR-001-670-869-3
	109.471	115.886	85.1924	109.709	129.375	39.4675
	96.6932	99.571	85.4248	107.617	103.588	34.4394

## Sheet: Fig. 6
log [gramicidin] (M)	Viability (% of controls)				Gliding (% of controls)				Traversal (% of controls)				Liver - preincubation (% of controls)				Liver - no preincubation (% of controls)
-5					-1.31526	4.31447
-5.5					-7.80191	18.2144							4.17577	6.07075			102.609	100.87
-6					-6.5265	6.5265			2.85514	5.5176			32.7835	23.3751			116.522	149.565
-6.5					-3.99562	16.122			3.55579	6.18322			1.83288	0.982864			92.1739	106.087
-7	-2.293	-2.103	-0.134	-2.839	-2.71024	8.18055			7.72464	12.6992			4.74228	3.26586			88.6957	92.1739
-7.5	-3.93	-0.798	-1.368	-1.937	10.7114	15.4843			19.0051	32.948			11.9718	14.1344			111.304	100.87
-8	-0.086	2.002	-0.276	1.503	80.0518	60.2929			54.2827	62.4102			43.2626	66.2569			92.1739	93.913
-8.5	12.751	15.645	18.042	13.035	110.622	89.8964			83.0093	95.0955			104.639	107.906			97.3913	80
-9	32.468	40.512	44	44.475	126.315	62.5249			96.8471	123.051			132.118	148.774			93.913	81.7391
-9.5	71.525	76.626	73.257	85.643					178.017	106.131
-10	91.195	94.28	84.148	89.392					116.325	114.994
-10.5	97.625	96.083	94.09	99.642
-11	96.676	94.256	97.103	105.218
